# Supplementary material for: The infectious salmon anemia virus esterase prunes erythrocyte surfaces in infected Atlantic salmon and exposes terminal sialic acids to lectin recognition
Source: Front Immunol. 2023 Apr 25;14:1158077. doi: 10.3389/fimmu.2023.1158077 (PMC10167051; doi:10.3389/fimmu.2023.1158077)
Supplement: Supplementary Table 1 — Numericals and statistics used to generate the figures. [file Table_1.xlsx]

## Sheet: Fig 1B Kaplan Meier curve
d.p.i.	Non-infected	Glesvaer/2/90-infected
4	0
4	0
4	0
4	0
7	0
12	0
12	0
12	0
12	0
12	0
12	0
14	0
14	0
14	0
14	0
16	0
16	0
16	0
16	0
16	0
16	0
18	0
18	0
18	0
18	0
4		0
4		0
4		0
4		0
6		0
6		0
6		0
6		0
8		0
8		0
8		0
8		0
12		0
12		0
12		0
12		0
12		0
12		0
14		0
14		0
14		0
14		0
16		0
16		0
16		0
16		0
16		0
16		0
18		0
18		0
18		0
18		0
15		1
16		1
16		1
17		1
17		1
18		1
18		1
18		1
18	0
18	0
18	0
18		0
18		0
18		0
18		0
18		0
18		0
18		0
18		0
18		0
18		0
18		0
18		0
18		0
18	0
18	0
18	0
18	0
	score 0	no information after this point
	score 1	dead
	each line represents one individual

## Sheet: Fig 1C HCT
Reference range, based on non-infected controls
Number of values	25
Minimum	42
25% Percentile	47.5
Median	50
75% Percentile	55
Maximum	62
Range	20
Mean	51.24
Std. Deviation	5.15
	from	to
Reference range, mean +/- 2 std. Deviations	40.94	61.54
HCT in infected fish
d.p.i.	fish 1	fish 2	fish 3	fish 4	fish 5	fish 6
4	50	38	52	47
6	52	48	48	45
8	47	45	40	45
10	35	42	39	37
12	35	26	21	18	32	30
14	31	32	36	27
16	20	35	10	11	32	25
18	27	23	29	16

## Sheet: Fig 1D qPCR blood
ISAV segment 8 RNA in blood (copy number relative to ELF)
d.p.i.	fish 1	fish 2	fish 3	fish 4	fish 5	fish 6
0	not detected	not detected	not detected	not detected
4	0.00124602	0.00028958	not detected	0.00018711
6	0.0611235	0.0881919	0.0186202	0.0163974
8	0.0440862	0.437824	0.265797	0.121643
10	0.747942	0.590137	1.65207	0.571117
12	1.38304	1.15999	2.19986	2.17046	3.17762	23.8295
14	2.68466	6.50073	9.24234	15.8676
16	34.0493	21.0283	6.26016	5.64293	8.15356	18.9193
18	7.47551	4.82823	10.4141	8.01433
	Kruskal-Wallis test
	P value	0.5384
	Exact or approximate P value?	Exact
	P value summary	ns
	Do the medians vary signif. (P < 0.05)?	No
	Number of groups	3
	Kruskal-Wallis statistic	1.357
	Data summary
	Number of treatments (columns)	3
	Number of values (total)	14
	Number of families	1
	Number of comparisons per family	2
	Alpha	0.05
	Dunn's multiple comparisons test	Mean rank diff,	Significant?	Summary	Adjusted P Value	F-?
	14 vs. 16	-2.5	No	ns	0.7091	G	16
	14 vs. 18	0.25	No	ns	>0,9999	H	18
	Test details	Mean rank 1	Mean rank 2	Mean rank diff,	n1	n2	Z
	14 vs. 16	6.5	9	-2.5	4	6	0.9258
	14 vs. 18	6.5	6.25	0.25	4	4	0.08452

## Sheet: Fig 1D infective particles
Infective viral particles in blood (tcid50/mL)
d.p.i.	fish 1	fish 2	fish 3	fish 4	fish 5	fish 6
4	3.21788e+06	1.01758e+06	not detected	572229
6	5.72229e+07	1.80955e+08	5.72229e+07	3.21788e+07
8	1.80955e+08	1017583781	5.72229e+08	5.72229e+08
10	3.21788e+08	1017583781	3217882457	1809548285
12	1017583781	1809548285	1809548285	3217882457	3217882457	18095482851
14	10175837806	5722294117	1017580000000	51000
16	10175837806	180955000000	18095482851	5722294117	32178824568	18095482851
18	10175837806	32178824568	161276000000	5722294117
	The low value highlighted in yellow (Fish 40, sampled 14 d.p.i.) does not correspond to viral RNA or viral protein from the same fish.
	The most likely reason for this low value is a sampling error when 10 uL blood was sampled in culture medium for inoculation.
	The value is plotted on the graph shown in Fig 1D, but is not included in further analyses (Kruskal-Wallis, Dunn's, and correlation analysis reported in Fig 2B).
	Kruskal-Wallis test of 14, 16, and 18 dpi
	P value	>0,9999
	Exact or approximate P value?	Exact
	P value summary	ns
	Do the medians vary signif. (P < 0.05)?	No
	Number of groups	3
	Kruskal-Wallis statistic	0
	Data summary
	Number of treatments (columns)	3
	Number of values (total)	11
	Number of families	1
	Number of comparisons per family	2
	Alpha	0.05
	Dunn's multiple comparisons test	Mean rank diff,	Significant?	Summary	Adjusted P Value	F-?
	14 vs. 16	0	No	ns	>0,9999	H	16
	14 vs. 18	0	No	ns	>0,9999	I	18
	Test details	Mean rank 1	Mean rank 2	Mean rank diff,	n1	n2	Z
	14 vs. 16	6	6	0	3	4	0
	14 vs. 18	6	6	0	3	4	0

## Sheet: Fig 1F ISAV HE staining
ISAV HE-positive blood cells (%) by staining of blood smears
d.p.i.	fish 1	fish 2	fish 3	fish 4	fish 5
6	0	2	0	2
8	6	67	18	5
10	80	86	54	89
12	98	94	100	89	95
14	91	95	98	87
16	smear quality insufficient for quantification
18	smears not available

## Sheet: Fig 1F ISAV HE flow cytometry
ISAV HE staining in blood cells of infected fish (FITC-A median, signal in unstained cells subtracted)								ISAV HE staining in blood cells of non-infected fish (FITC-A median, signal in unstained cells subtracted)
dpi	1	2	3	4	5	6		dpi	1	2	3	4	5	6
4	65	18	333	229				4
8	158.5	583	-30	82				8
10	2867.5	1717	3281	2234.5				10
12	2793.5	2335.5	29734	47225	21632.5	44121		12	-326.5	-83	45	171.5	-29	100
14	34594.5	18149.5	34986	16719.5				14	370.5	-16	225.5	-188
16	10173	14374.5	14608.5	9908.5	11092	12243.5		16	-258	-152	382	-29	93	281
18	3793.5	6653.5	3414.5	3414.5	2294.33			18	76	256	482	260
	Table Analyzed	Flow columns median
	Kruskal-Wallis test
	P value	<0,0001
	Exact or approximate P value?	Exact
	P value summary	****
	Do the medians vary signif. (P < 0.05)?	Yes
	Number of groups	3
	Kruskal-Wallis statistic	12.4
	Data summary
	Number of treatments (columns)	3
	Number of values (total)	15
	Number of families	1
	Number of comparisons per family	2
	Alpha	0.05
	Dunn's multiple comparisons test	Mean rank diff,	Significant?	Summary	Adjusted P Value	E-?
	14 vs. 16	5	No	ns	0.166	F	16
	14 vs. 18	10.5	Yes	***	0.0009	G	18
	Test details	Mean rank 1	Mean rank 2	Mean rank diff,	n1	n2	Z
	14 vs. 16	13.5	8.5	5	4	6	1.734
	14 vs. 18	13.5	3	10.5	4	5	3.503

## Sheet: Fig 1F Spearman correlation
Fish number	d.p.i.	Infective titre (tcid50/mL blood)	ISAV HE signal (FITC-A median)	ISAV HE (% positive cells) smears
5	4	3.21788e+06	65
6	4	1.01758e+06	18
8	4	572229	229
9	6	5.72229e+07
10	6	180954829		0
11	6	5.72229e+07		1.97368
12	6	3.21788e+07		0
13	8	180954829	158.5	2.12766
14	8	1017583781	583	6.09137
15	8	572229412	-30	67.4286
16	8	572229412	82	18.2927
17	10	321788246	2867.5	4.54545
18	10	1017583781	1717	80
19	10	3217882457	3281	86.2745
20	10	1809548285	2234.5	53.7931
24	12	1017583781	2793.5	88.9908
25	12	1809548285	2335.5	97.7011
26	12	1809548285	29734	93.8462
30	12	3217882457	47225	100
31	12	3217882457	21632.5	88.8889
32	12	18095000000	44121	94.6309
37	14	10176000000	34594.5	90.9091
38	14	5722294117	18149.5	94.5652
39	14	3217882457	34986	98.3784
48	16	10176000000	10173
49	16	180950000000	14374.5
50	16	18095000000	14608.5
51	16	5722294117	9908.5
52	16	32179000000	11092
53	16	18095000000	12243.5
58	18	10176000000	3793.5
59	18	32179000000	6653.5
60	18	161280000000	3414.5
61	18	5722294117	2294.33
Fish 7 (sampled 4 d.p.i.: no virus detected by either qPCR, culture, or flow cytometry) and fish 40 (sampled 14 d.p.i.: Low infective titre that does not correspond to viral RNA levels, believed to be due to sampling error) have been excluded from the analysis.
	Infective titre (tcid50/mL blood) vs. ISAV HE (FITC-A med)	Infective titre (tcid50/mL blood) vs. ISAV HE (% positive cells) smears
Spearman r
r	0.6774	0.8302
95% confidence interval	0,4103 to 0,8375	0,5415 to 0,9438
P value
P (two-tailed)	<0,0001	0.0002	0.
P value summary	****	***
Exact or approximate P value?	Approximate	Exact
Significant? (alpha = 0.05)	Yes	Yes
Number of XY Pairs	30	15

## Sheet: S1A-B erythrophagocytosis
Scoring of erythrophagy in spleen (number of fish per score category)							Scoring of erythrophagy in head kidney (number of fish per score category)
	minimal	mild	moderate	marked				minimal	mild	moderate	marked
uninfected	5	10	1	2			uninfected	10	4
4 dpi	2	2					4 dpi	2	2
6 dpi		4					6 dpi	3	1
8 dpi		2	1	1			8 dpi		2	1	1
10 dpi		1	3				10 dpi		1	2	1
12 dpi		2	1				12 dpi		1	2
14 dpi		2	2				14 dpi		1	1	2
16 dpi		2	1	2			16 dpi		4	1

## Sheet: S1D qPCR head kidney
ISAV segment 8 RNA in head kidney (copy number relative to ELF)
d.p.i.	fish 1	fish 2	fish 3	fish 4	fish 5	fish 6
0	not detected	not detected	not detected	not detected
4	not detected	not detected	not detected	not detected
6	0.612596	0.336262	0.14316	not detected
8	0.563691	3.08874	1.43356	1.28372
10	3.22861	4.85592	5.64899	3.62863
12	3.87717	6.05343	8.69821	6.46923	4.43353	1.87184
14	5.74639	3.38553	2.83709	1.62061
16	4.49095	2.64477	6.61752	3.58346
18	2.49432	3.05861	1.86435	1.31707

## Sheet: Fig 2C VHC signal
ISAV receptor expression measured by virus histochemistry (digitally measured DAB signal, signal-positive/total area) in infected fish
d.p.i.	fish 1	fish 2	fish 3	fish 4
non-infected	0.0347112	0.0277671	0.0676648	0.0415825
4	0.0223194	0.0493343	0.0472221	0.0577065
6	0.0433675	0.0550222
8	0.0392312	0.0128475	0.0267526	0.0405402
10	0.00354455	0.011845	0.0055934
12	0.00776675	0.00154532
14	0.00249372	0.00365725	0.00220552
16	0.00234953	0.00264024	0.00269429	0.00876824

[truncated: 15 more sheets: Fig 2D-F VBA blood smears, Fig 2C and 2F Correlation, Fig 3A ISAV dose titration, Fig 4A WGA in vitro, Fig 4B SNA in vitro, Fig 4C WGA in vivo, Fig 4D WGA in vivo pooled, Fig 4E WGA plasma incubation, Fig 5A monoclonal WGA, Fig 5B monoclonal SNA, Fig 5C monoclonal low dose, Fig 5D monoclonal plasma, Fig 5E recombinant curve, Fig 5F recombinant pooled, S2 Fig monoclonals]
